# Supplementary material for: Combinatorial Effect of PLK1 Inhibition with Temozolomide and Radiation in Glioblastoma
Source: Cancers (Basel). 2021 Oct 12;13(20):5114. doi: 10.3390/cancers13205114 (PMC8533781; doi:10.3390/cancers13205114)
Supplement: Supplementary file 1 [file cancers-13-05114-s001.zip]

Archive with 1 entries (1 files):
- cancers-1387045-supplementary.pdf
